# Supplementary material for: Carbohydrate metabolism genes and pathways in insects: insights from the honey bee genome
Source: Insect Mol Biol. 2006 Oct 1;15(5):563–76. doi: 10.1111/j.1365-2583.2006.00677.x (PMC1847477; doi:10.1111/j.1365-2583.2006.00677.x)
Supplement: Table S1 — Gene list of carbohydrate metabolizing enzymes analysed in the broader survey. In total, 101 enzymes are shown and these enzymes are categorized by their substrate (32 major compounds and others). Corresponding honeybee genes are also shown in the official gene prediction ID (total 148). [file imb0015-0563-ts1.xls]

## Sheet: Annotation
Annotator	Gene name	Apis acc num	FlyBase	AnoBase	Others	OfficialID	Notes	Group	Start	End	Orient	Comment
	* xylulose
Fujiyuki	L-xylulose reductase		CG7322	ENSANGP00000019292	AY750862	GB18760	confirmed	GroupUn.51	44756	46580	+
Fujiyuki	xylulokinase		CG3534, CG3544	ENSANGP00000012758		GB18997	confirmed	Group4	5590531	5599080	+
	* glucose
Fujiyuki	glucose dehydrogenase		CG1152	ENSANGP00000012169		GB20157	excess exons were found	Group1	5141504	5144627	-
Fujiyuki	phosphoglucomutase 1		CG5165	AAX47078		GB13237	confirmed	GroupUn.6648	1546	3868	+	One copy in honeybee and mosquito but two in fruit fly
Fujiyuki	phosphoglucomutase 2		CG8073	AAX47079		GB10888	confirmed	GroupUn.392	2921	5421	-
Fujiyuki & Kage	glucocerebrosidase		CG31148, CG31414	ENSANGP00000022145		GB13722	confirmed	Group6	12899125	12901442	+
Fujiyuki	beta-glucosidase		CG9701	ENSANGP00000025519, 00000004185	AAC06038, AAP13852	GB18896	additional exon seems to be present but unknown owing to sucessive N	Group6	1799571	1802416	-
Fujiyuki	alpha 3 glucosyltransferase		CG32076	ENSANGP00000014804		GB18199	confirmed	Group11	1945189	1947045	+	Two copies in honeybee and fruit fly but one in mosquito. Bee genes are shorter than fruit fly genes.
Fujiyuki	ceramide glucosyltransferase		CG6437	Not found		GB10787	confirmed	Group11	1816959	1818155	+	Adjacent to GB10584
Fujiyuki	UDP-glucose-glycoprotein glucosyltransferase		CG6850	ENSANGP00000010474		GB16829	confirmed	Group10	2229039	2236335	-	One copy in honeybee and fruit fly but two in mosquito.
Fujiyuki	UDP-glucose-glycoprotein glucosyltransferase		CG6850	ENSANGP00000010474		GB19876	Identical with partial GB16829.
Fujiyuki & Kunieda	UDP-glucose 4-epimerase(UDP-galactose 4-epimerase)		CG12030	ENSANGP00000005081		GB11815	confirmed	Group10	3002739	3004339	-	Not found from mosquito
Fujiyuki	aldose-1-epimerase(mutarotase)		CG10467, CG10999, CG32444, CG32445, CG4988	ENSANGP00000024888, ENSANGP00000013017		GB12384	confirmed	GroupUn.3011	874	2958	-
Fujiyuki	aldose-1-epimerase(mutarotase)		CG10467, CG10999, CG32444, CG32445, CG4988	ENSANGP00000024888, ENSANGP00000013017		GB13086	Conrifmed. C-terminus region is longer than others but no splice site was found.	GroupUn.125	61739	63777	-	Two copies in honeybee and mosquito but one in fruit fly.
	* rhamnose
Fujiyuki	dTDP-4-dehydrorhamnose 3,5-epimerase		Not found	ENSANGP00000002008	P37780	GB18066	Excess exon and authentic exon were found. Excess exon encodes glucose-1-phosphate thymydilyltransferase.	GroupUn.3856	792	1370	-	Two copies in honeybee and mosquito but five in fruit fly.
	* iduronate
Fujiyuki&Takeuchi	Iduronate-2-sulfatase		CG12014	ENSANGP00000018629	AAC77828	GB18855	Excess exones were found and N-terminus region was found from region previously assumed as intron.	GroupUn.320	12649	14764	-
	* fucose											Tandemly arranged with gllucose-1-phosphate thymydylyltransferase and dTDP-D-glucose-4,6-dehydratase GB10527. Contamination of bacterial genome?
Fujiyuki	alpha-L-fucosidase		CG6128	ENSANGP00000015968, ENSANGP00000025515		GB17900	confirmed	GroupUn.1509	1668	3769	+
Fujiyuki	alpha-(1,6)-fucosyltransferase		CG2448	ENSANGP00000020189	AAN84870	GB17862	confirmed	Group10	3813434	3815501	+	One copy in honeybee and fruit fly but two in mosquito.
Fujiyuki	protein-O-fucosyltransferase 2		CG14789	ENSANGP000000017481	Q9Y2G5	GB14197	confirmed	GroupUn.94	31938	33782	-
Fujiyuki	protein-O-fucosyltransferase 1		CG12366	ENSANGP00000018429	Q9H488	GB12673	confirmed. C-terminus region was not found.	Group3	3349803	3351070	-
Fujiyuki	protein-O-fucosyltransferase 1		CG12366	ENSANGP00000018429	Q9H488	GB11785	Identical with partial GB12673.
Fujiyuki	lysozyme (1,4-beta-N-acetylmuramidase)		CG11159, CG16799, CG16756, CG7798, CG1179, CG9111, CG9118, CG1180, CG9116, CG1165, CG9120	ENSANGP00000018395, ENSANGP00000017888, ENSANGP00000022875, ENSANGP00000018439, ENSANGP00000017890		GB15106	confirmed	Group13	2706866	2707297	-	Tandemly encoded along GB10231.
Fujiyuki	lysozyme (1,4-beta-N-acetylmuramidase)		CG11159, CG16799, CG16756, CG7798, CG1179, CG9111, CG9118, CG1180, CG9116, CG1165, CG9120	ENSANGP00000018395, ENSANGP00000017888, ENSANGP00000022875, ENSANGP00000018439, ENSANGP00000017890		GB10231	Lack exon for N-terminus region was found.	Group13	2708196	2708669	-	Two copies in honeybee but multicopies in drosophila and mosquito. The number is more in fruit fly than in mosquito.
Fujiyuki	alpha-1,3-fucosyltransferase		CG40305, CG6869, CG4435, CG9169	ENSANGP00000014792, ENSANGP00000010170		GB17182	Confirmed	Group1	20766633	20771604	+	4 copies in honeybee and fruit fly but two in mosquito.
Fujiyuki						GB13120	Confirmed	Group4	4401936	4407033	-
Fujiyuki						GB19010	Confirmed	Group11	11574129	11575732	-
Fujiyuki						GB15182	N-terminus is missing but authentic exon could not be found owing to successive N.	GroupUn.78	4480	5496	+
Fujiyuki	alpha (1,2) fucosyltransferase		Not found	Not found	Q10982	GB16372	Confirmed	Group15	3330686	3331767	-	Not found from other insects.
Kage	alpha mannosidase I		CG32684	ENSANGP00000017297		GB18284	GB15029: 2nd exon & connected to GB18284	Group 4	7506754	7506969	+
							GB18284:	&GroupUn.234	64725	73110	-
Kage	alpha mannosidase II		CG18802	ENSANGP00000014255		GB19751	confirmed (6aa extra, No hit)	Group5	8854407	8858312	-
Kage	alpha mannosidase IIb		CG4606	ENSANGP00000010944		GB10547	confirmed (25aa.del. No hit)	Group8	4592570	4667378	-
Kage	hexokinase		CG3001	ENSANGP00000011244, ENSANGP00000028794 ,ENSANGP00000028361,ENSANGP00000028670		GB19387	confirmed	Group15	7003025	7019501	+
Kage	hexokinase		CG3001	ENSANGP00000011244, ENSANGP00000028794 ,ENSANGP00000028361,ENSANGP00000028670		GB19701	confirmed	Group4	8314784	8319401	+
Kage&Ohashi	protein O-mannosyltransferase 2		CG12311	ENSANGP00000002761		GB11823	confirmed (several.del. No hit)	GroupUn.318	57660	60997	+
Kage & Fujiyuki	glucocerebrosidase		CG31148, CG31414	ENSANGP00000022145		GB10584	confirmed	Group6	12894350	12897609	+
Kage	galactokinase 2		CG5288	ENSANGP00000015230,ENSANGP00000015253		GB12997	confirmed	Group1	8799019	8808367	-
Kage	phosphofructokinase (pfk)		CG4001	ENSANGP00000025715,ENSANGP00000021523		GB17113	confirmed
Kage	6-phosphofructo-2-kinase (pfrx)		CG3400	ENSANGP00000015691,ENSANGP00000026772		GB10352	confirmed (missing N-term. No hit)	Group11	922989	926558	-
Kage	6-phosphofructo-2-kinase (pfrx)		CG3400	ENSANGP00000015691,ENSANGP00000026772		GB15428	confirmed (missing N-term. No hit)	Group13	2677597	2681727	-
Kage	Phosphoglycerate kinase(pgk)		CG3127	ENSANGP00000012460		GB11056	extra N-term	GroupUn.141	50803	52595	-
Kamikouchi	galactose-1-phosphate uridylyltransferase		CG9232	ENSANGP00000017622		GB12181	sequence within the protein is missing, because the corresponding site in the bee genome is not sequenced (sequence result of the forresponding genomic region is "nnnnnnnnnnnnnnnnnnnnnnnnnnnnnnnnnnnnnnnnnnnnnnnnnnnn...".	Group1	15939250	15941497	-
Kamikouchi	glycerol kinase		CG1271	ENSANGP00000010758		GB10568	confirmed	Group9	1327083	1332700	-
Kamikouchi	glycerol kinase		CG7995	ENSANGP00000018137		GB18572	confirmed	GroupUn.5	29245	35508	+
Kamikouchi	glycerol kinase		CG8298, CG18374	ENSANGP00000028995, ENSANGG00000017825		GB15200	confirmed	GroupUn.197	13830	16468	-
Kamikouchi	Dgkε (Diacyl glycerol kinase ε)		CG8657	ENSANGP00000005827		GB16676	missing N-term but could not be corrected, because there is a stop codon just upstream of the corresponding sequence in the bee gemone.	GroupUn.879	540	2845	+
Kamikouchi	Dgk (Diacyl glycerol kinase)		CG18654	ENSANGG00000004428		GB16668	confirmed		15956695	16001204	-
Kamikouchi	Sorbitol dehydrogenase		CG1982, CG4649	ENSANGP00000011284, ENSANGP00000011358		GB14284	confirmed		13185993	13190404	+
Kamikouchi	UDP-N-acetyl-α-D-galactosamine:polypeptide N-acetylgalactosaminyltransferase		CG6394	ENSANGP00000019085		GB16252	confirmed	Group1	4448161	4451643	-
Kamikouchi	Oscillin (glucosamine-6-phosphate deaminase)		CG6957	ENSANGP00000027824		GB12628	confirmed	GroupUn.9	191762	192954	-
Kamikouchi	ribose-phosphate diphosphokinase		CG2246			GB14730	confirmed	GroupUn.6731	2585	4812	-
Kamikouchi	ribose-phosphate diphosphokinase		CG6767			GB16896	missing N-term was added. Internal sequence could not excised. 3’ could not be extended.	GroupUn.475	114	5112	-
Kamikouchi	Parp [Poly-(ADP-ribose) polymerase]		LD21673, CG17685, CG17696	ENSANGP0000001472		GB12373	confirmed	Group1	11279173	11282787	+
Kamikouchi	Poly(ADP-ribose) glycohydrolase		CG2864	not found		GB10249	C-term is far longer than fly's, but no consensus exon/intron sequence was not observed in the corresponding bee gemome sequence.	Group16	2585	4812	-
Kamikouchi	Ribokinase		CG13369, CG17010	ENSANGP00000010594		GB14732	5’ end is extended only in honeybee, but there is no exon/intron consensus sequence in the corresponding bee genome.	Group10	5037613	5039616	-
Kunieda	glucose oxidase	AB022907				GB19418	missing N-term 6aa	Group5	11147977	11153597	+
Kunieda	amylase	AB022908				GB18312	confirmed	Group13	6822609	6825645	+
Kunieda	alpha-glucosidase	D79208				GB19017	confirmed	GroupUn.665	159825	170809	-
Kunieda	trehalose-phosphate synthase		CG4104	ENSANGP00000021902		GB12797	1st exon of S.C_GroupUn.1217000001A	GroupUn	87719132	87719247	-
							GB12797: N-terminal 79nt extended	& Group6	96151	130978	-
Kunieda	trehalase		CG9364, CG6262	ENSANGP00000008628(ENSANGG00000013276), ENSANGP00000015519 (ENSANGG00000000069),		GB16316	108nt added to N-term	Group2	218148	220279	-
Kunieda	trehalase		CG9364, CG6262	ENSANGP00000008628(ENSANGG00000013276), ENSANGP00000015519 (ENSANGG00000000069),		GB14803	confirmed	Group14	5265507	5301135	+
Kunieda	sucrose-6-phosphate hydrolase	XP_623540			[E.coli]AAP79503, [Pseudomonas fluorescens]AAY92506	GB14604	confirmed (intron-less)	GroupUn.2802	154	1518	-
Kunieda	beta-galactosidase		CG9092, CG3132	ENSANGP29236, ENSANGP19875 (ENSANGG17386)		GB17852	confirmed	GroupUn.188	39165	44197	-
Kunieda & Fujiyuki	UDP-glucose 4-epimerase (EC:5.1.3.2)		CG12030	ENSANGP00000016575 (ENSANGG00000014086)		GB15762	confirmed	Group4	565476	567200	+
Kunieda	cellulase (endo-beta-1,4-glucanase)	XP_396791			[Coptotermes acinaciformis]AAK12339, [Mastotermes darwiniensis]CAD54729	GB13443	confirmed	Group1	5146813	5152208	-
Kunieda&Ohashi	beta-4-galactosyltransferase		CG11780(β4GalT7)		[Homo sapiens] AAQ88941	GB10470	confirmed	Group7	7731615	7732822	+
Kunieda	alpha-N acetylgalactosaminidase		CG5731	ENSANGP20847(ENSANGG18358)		GB10294	37nt added to N-term and will extend further	GroupUn.220	42267	45216	-
Kunieda	chitinase		CG9357, CG3986, CG10531			GB15116	confirmed	Group5	5971310	5973271	-
Kunieda	chitinase		CG9357, CG3986, CG10531			GB12203	extend N-term; according to ab initio Fgeneshpp	Group7	3793203	3795621	+
Kunieda	chitinase		CG3044	ENSANGP00000020784 (ENSANGG00000018295)		GB12784	confirmed	GroupUn.2297	1628	4777	-
Kunieda	chitinase		CG7565	ENSANGP00000005064 (ENSANGG00000003917)		GB16216	confirmed	GroupUn.979	11028	17337	+
Kunieda	chitinase		CG1869	ENSANGP00000021620 (ENSANGG00000019131)		GB11870	1st exon extends towards 3' by 99nt	GroupUn.58	271067	276379	-
Kunieda	Glucosamine-fructose-6-phosphate aminotransferase 2		CG1345	ENSANGP00000018425 (ENSANGG00000015936)		GB18357	confirmed	Group4	7624305	7638055	+
Kunieda	fructose-1,6-bisphosphatase		CG31692	ENSANGP00000016841(ENSANGG00000014352)		GB17912	C-terminal 4nt deleted and connectedto GroupUn.2607 from GroupUn.4884	GroupUn.4884	224	1535	-
							S.C_GroupUn.2607000001A: N-terminal 1nt extended	& GroupUn.2607	198	642	+
Morioka	glycogen phosphorylase		CG7766	ENSANGP00000001572		GB13704	7th exon deleted	GroupUn.60	4486	10857	+
Morioka	glycogen phosphorylase		CG8475	ENSANGP00000012293		GB15840	C-terminal 21nt were deleted and connected to GB19229	GroupUn.478	31445	33030	+
							GB19229: modified according to S.C_GroupUn.1296000001A and exon3 was deleted	& GroupUn.1296	193	4025	+
Morioka	glycogen phosphorylase(GlyP)		CG7254	ENSANGP00000010081		GB11892	confirmed	GroupUn.6066	798	7257	-
Morioka	glycogen phosphorylase(Phkγ)		CG1830	ENSANGP00000002844		GB14524	confirmed	Group1	44909	49164	-
Morioka	amylo-1,6-glucosidase(glycogen debranching enzyme)		CG9485	ENSANGP00000013922		GB18372	confirmed(9aa extra, No hit)(9aa extra, No hit)(22aa del, No hit)	Group12	17119	24715	+
Morioka	glucose-1-phosphate uridylyltransferase（UGP)		CG4347	ENSANGP00000024060		GB11461	confirmed	GroupUn.1645	11581	14243	-
Morioka	glycogen synthase		CG6904	ENSANGP00000012176		GB12399	confermed	GroupUn.478	29807	33001	-
Morioka	glycogen branching enzyme		CG33138	ENSANGP00000010197		GB15939	modified according to S.C_GroupUn.1510000001A and C-teminal 12nt deleted & connected to GB10129	GroupUn.1510	463	1771	+
							GB10129:C-teminal 6nt deleted & connect to GB12103	& GroupUn.7172	75	998	+
							GB12103:N-terminal 21nt extended	& GroupUn.4090	262	1772	-
Ohashi	hyaluronoglucosaminidase		CG5871			GB18543	confirmed	group 14	2277858	2279955	+
Ohashi	chondroitin syntase (N-acetylglucosaminyltransferase)		CG9220	ENSANGP00000005393		GB13893	confirmed	Group13	2716063	2710826	-
Ohashi	glucosinolate sulphatase		CG32191	ENSANGP00000018435		GB13184	confirmed	Group2	1385680	1391938	+
Ohashi	glucosinolate sulphatase		CG7402	ENSANGP00000015642		GB13235	confirmed	GroupUn.9	148639	152734	+
Ohashi	glucosinolate sulphatase		CG7408	ENSANGP00000029647		GB11067	confirmed	GroupUn.149	10090	13610	+
Ohashi	glucosinolate sulphatase		CG8646	ENSANGP00000029080		GB19843	confirmed	GroupUn.149	3682	8013	+
Ohashi	beta-N-acetylglucosaminidase		CG1318	ENSANGP00000021081		GB10891	Added N-term. 1 exon	Group9	1014059	1018976	-
Ohashi	beta-N-acetylglucosaminidase		CG1787	ENSANGP00000021457		GB16600	Removeded C-term. 1 exon and will extend further	GroupUn.783	45866	48287	+
Ohashi	beta-N-acetylhexosaminidase		CG1787	ENSANGP00000016209		GB14634	Removeded C-term. 4 exons	Group9	3926629	3930372	+
Ohashi	N-acetylglucosamine-6-sulfatase		CG6725	ENSANGP00000018653		GB17701	confirmed	Group10	6079013	6109828	-
Ohashi	glucosamine 6-phosphate N-acetyltransferase		CG1969	ENSANGP00000019649		GB10872	confirmed	Group5	9145965	9146977	+
Ohashi	beta 1,4-N-acetylgalactosaminyltransferase		CG8536	ENSANGP00000010877		GB19534	confirmed	Group1	17190476	17191372	-
Ohashi	beta 1,4-N-acetylgalactosaminyltransferase		CG8536	ENSANGP00000010877		GB16390	removed N-term15aa	GroupUn.855	2264	12455	+
Ohashi	Chondroitin 4-O-sulfotransferase (EC 2.8.2.5)		CG13937	ENSANGP00000010630		GB11446	confirmed	GroupUn.404	6305	18759	+
Ohashi	GalNAc-4-sulfotransferase		CG13937	ENSANGP00000013037		GB17299	confirmed	Group11.2	200105	200968	+
Ohashi	Chondroitin 4-O-sulfotransferase (EC 2.8.2.5)		CG13937	ENSANGP00000016618		GB10157	confirmed	Group10.20	30012	31422	+
Ohashi	beta-1,3-galactosyltransferase		CG8734	ENSANGP00000016733		GB15890	confirmed	GroupUn.208	12928	14018	+
Ohashi	N-acetylglucosamine 6-O- sulfotransferase		CG9550	ENSANGP00000015130		GB12092	confirmed	Group8.24	27365	29868	+
Ohashi&Fujiyuki	protein xylosyltransferase		CG32300	ENSANGP00000028627, ENSANGP00000004457		GB18395	confirmed	GroupUn.380	14328	17660	+
Ohashi& Takeuchi	UDP-glucose 6-dehydrogenase		CG10072	ENSANGP00000002547		GB15000	confirmed	GroupUn.15	119673	122844	-
Ohashi	UDP-glycosyltransferase		CG10168, CG10170	ENSANGP00000005268, ENSANGP00000020582, ENSANGP00000017820		GB13133	confirmed	Group6	1793334	1796381	+
Ohashi	UDP-glycosyltransferase		CG10168, CG10170	ENSANGP00000005268, ENSANGP00000020582, ENSANGP00000017820		GB17015	confirmed	Group6	1816196	1819104	-
Ohashi	UDP-glycosyltransferase		CG4739	ENSANGP00000015124, ENSANGP00000020582		GB12751	confirmed	Group4	3738972	3744726	-
Ohashi	glucuronosyltransferase		CG17323	ENSANGP00000010111		GB15163	confirmed	GroupUn.7130	1891	6089	+
Ohashi	glucuronosyltransferase		CG17323	ENSANGP00000010111		GB16747	Removed N-term 95aa	Group4	1753483	1773391	-
Ohashi	glucuronosyltransferase		CG4302	ENSANGP00000017820, ENSANGP00000019510		GB12492	confirmed	GroupUn.7130	8002	10924	+
Ohashi	glucuronosyltransferase		CG18578	ENSANGP00000015124		GB15546	confirmed	Group1	20946234	20952815	+
Ohashi	glucuronosyltransferase		CG6633	ENSANGP00000020582, ENSANGP00000015124		GB14519	confirmed	Group6	1789826	1791827	+
Ohashi	glucuronosyltransferase		CG6633	ENSANGP00000020582, ENSANGP00000015124		GB16031	Removed N-term 662a.a	Group6	3544431	3547477	+
Ohashi	glucuronosyltransferase		CG10178	ENSANGP00000019510, ENSANGP00000017820		GB10367	confirmed	GroupUn.7130	16574	20627	+
Ohashi	UDP-glycosyltransferase		CG30438	ENSANGP00000014834		GB15665	confirmed	Group9	747720	751948	-
Ohashi	GDP-L-fucose synthetase		CG3495	ENSANGP00000010445		GB11766	confirmed	GroupUn.14	42306	43667	+
Ohashi	mannose-1-phosphate guanylyltransferase		CG1129	ENSANGP00000025675		GB12420	confirmed	GroupUn.512	1922	3442	-
Ohashi	mannose-1-phosphate guanylyltransferase		CG8207	ENSANGP00000025675		GB18214	confirmed	GroupUn.625	5390	7061	-
Ohashi	dTDP-glucose 4,6-dehydratase		CG7979	ENSANGP00000013297		GB13760	confirmed	Group10	6154416	6156138	-
Ohashi	dolichyl-phosphate beta-D-mannosyltransferase		CG10166	ENSANGP00000014803		GB15406	confirmed	Group4	1485778	1486820	-
Ohashi	alpha-1,2-mannosyltransferase		CG11306	ENSANGP00000008208		GB13757	confirmed	GroupUn.120	54670	57733	+
Ohashi	glycolipid mannosyltransferase		CG1291	ENSANGP00000013950		GB17208	confirmed	Group9	5869509	5870806	-
	*Glycerol
Kubo	glycerol-3-phosphate dehydrogenase		CG2137	ENSANGP00000017587, ENSANGP00000028904, ENSANGP00000024402, ENSANGP00000028464		GB12526	1 excessive exon was removed. 4 homologues in the mosquito.	GroupUn.1581	556	5078	+
Kubo	glycerol-3-phosphate acetyltransferase		CG5508	ENSANGP00000021290		GB11240	Confirmed	Group15	3761791	3769275	-
	*Galactosamine
Kubo & Kage	galactosamine-6-phosphate isomerase/6-phosphogluconolactonase		CG17333	ENSANGP00000018993		GB17544	Confirmed	GroupUn.43	125947	132217	-	Low homology (42%), Scafforld Assembly 2
	*N-acetylneuraminic acid
Kubo	N-acetylneuraminic acid phosphate synthase		CG5232	ENSANGP00000003869		No homologue						No homologue in the honeybee
	*Inositol
Kubo	inositol-polyphosphate 5-phosphatase		CG31107			No homologue						No homologues in the honeybee and mosquito
Kubo	inositol trisphosphate 3-kinase		CG10082	ENSANGP00000013642		GB17383	Confirmed	Group9	1418753	1425889	+	Misprediction in CG10092-PA
Kubo	inositol trisphosphate phosphatase		CG10426	ENSANGP00000010664		GB11376	Confirmed	GroupUn.322	47707	51835	+
Kubo	Phosphatydylinositol phosphatase		CG15743	ENSANGP00000016877		GB13947	Confirmed	GroupUn.43	21952	26320	-
Kubo	Inositol-1-(or 4-)monophosphatase		CG17026	ENSANGP00000011437 (63%), ENSANGP00000023742 (45%)		GB13599	Confirmed	Group7	7063759	7058321	-	4, 2, 3 homogues in the fly, mosquito and bee
Kubo	Inositol-1-(or 4-)monophosphatase		CG17026	ENSANGP00000023742 (45%), ENSANGP00000011437 (38%)		GB13195	Confirmed	Group6	14174424	14171876	-
Kubo	Inositol-1-(or 4-)monophosphatase		CG17026	ENSANGP00000023742 (45%), ENSANGP00000011437 (46%)		GB15176	Confirmed	Group6	14187593	14176350	-	one excessive domain, tandemly alligned with GB13195
Kubo	inositol trisphosphate 3-kinase		CG18854			No homologue						No homologue in the honeybee and mosquito
Kubo	inositol trisphosphate phosphatase		CG31110	ENSANGP00000012756		GB12514	Confirmed	Group15	2229601	2232740	+	Distinct from GB11376
Kubo	inositol polyphosphate 5-phosphatase		CG3573	ENSANGP00000026404		GB15872	Confirmed	Gropu12	3240538	3244660	+
Kubo	inositol trisphosphate phosphatase		CG6805	ENSANGP00000019166		GB12104	Confirmed	Group3	1020972	1023285	+	some other genes that have weak homology
	* heparan sulphate
Takeuchi	heparan sulfate (glucosamine) 6-O-sulfotransferase		Hs6st	ENSANGP00000015201		GB11586	N-terminal deletion	Group9.9	211885	215666	-
Takeuchi	heparan sulfate (glucosamine) 3-O-sulfotransferase		CG33147	ENSANGP00000017049	Q8BSL4|OST5_MOUSE Heparan sulfate glucosamine 3-O-sulfotransferase 5 (Heparan sulfate D-glucosaminyl 3-O-sulfotransferase 5) (Heparan sulfate 3-O-sulfotransferase 5)	GB16750	Confirmed	Group3	1178030	1180873	-
Takeuchi	heparan sulfate (glucosamine) 3-O-sulfotransferase		CG7890	ENSANGP00000020804		GB15559	Confirmed	GroupUn.157	70073	71288	-
Takeuchi	heparan sulfate (glucosamine) 2-O-sulfotransferase		CG10234	ENSANGP00000006790		GB13075	N-terminal addition/ Not found First Met	GroupUn.6984	8957		-
Takeuchi	heparan sulfate (glucosamine) 2-O-sulfotransferase		CG9614	ENSANGP00000005874		GB11396	Confirmed	GroupUn.162	51504	99659	-
Takeuchi&Ohashi	N-acetylglucosamine-6-sulphatase		CG18278	ENSANGP00000017586	P15586|GL6S_HUMAN N-acetylglucosamine-6-sulfatase precursor (G6S) (Glucosamine-6-sulfatase)	GB13647	Confirmed	Group6.1	28603	30743	+
Takeuchi	heparan sulfate N-deacetylase/ N-sulfotransferase (sulfateless)		CG8339	ENSANGP00000004205		GB18065	Confirmed	GroupUn.114	32532	46866	+
Takeuchi	heparan sulfate polymerase (tout-velu)		CG10117	ENSANGP00000000148		GB17343	Confirmed	Group10.12	232367	235660	-
Takeuchi	heparan sulfate polymerase (sister of tout-velu)		sister of tout-velu	ENSANGP00000008170		GB17363	Confirmed	GroupUn.622	52420	55431	-
Takeuchi	heparan sulfate polymerase (brother of tout-velu)		brother of tout-velu	ENSANGP00000008532		GB14142	Confirmed	Group10.16	16715	20301	+
Takeuchi	uronosyl C5 epimerase		CG3194	ENSANGP00000016480		GB12909	Confirmed	GroupUn.106	119377	121600	-
Takeuchi	NTP-sugar transporter (frc)		CG3874	ENSANGP00000017305		GB19692	Confirmed	GroupUn.712	50844	51752	-
Takeuchi	a/b - hydrolase (notum)		CG13076-PA	ENSANGP00000028856		GB13207	Confirmed	Group1.55	614232	618424	+
	* glycoprotein
Takeuchi	a-N-acetylglucosaminidase		CG13397-PA	ENSANGP00000014069		GB15992	Confirmed	GroupUn.17	113553	119638	+
Takeuchi	N-acetylglucosaminyltransferase (UDP-GlcNAc:a-3-D-mannoside-beta-1,2-N-acetylglucosaminyltransferase I )		CG13431-PA	ENSANGP00000021039		GB16928	Confirmed	GroupUn.231	7122	9989	-
Takeuchi	N-acetylhexosaminidase (beta N-acetyl D-hexosaminidase )		CG15012-PB	ENSANGP00000021078		GB17338	Confirmed	Group10	5594375	5595268	-
*Non Sugar Metabolism
Kunieda	L-threonine 3-dehydrogenase		CG5955	ENSANGP00000015264(ENSANGG00000012775)		GB18964	confirmed	Group13	2009589	2011472	+
Kunieda	Imaginal disc growth factor		CG5210	ENSANGP00000006959 (ENSANGG00000005241)		GB11665	confirmed	Group8	6912738	6914665	-
Kamikouchi	K+channel tetramerization protein		CG1216	ENSANGP00000020308		GB17850	confirmed	Group11	9902395	9941461	+
